# Supplementary material for: Serum Branched-Chain Amino Acid Metabolites Increase in Males When Aerobic Exercise Is Initiated with Low Muscle Glycogen
Source: Metabolites. 2021 Nov 30;11(12):828. doi: 10.3390/metabo11120828 (PMC8708125; doi:10.3390/metabo11120828)
Supplement: Supplementary file 1 [file metabolites-11-00828-s001.zip]

Archive with 1 entries (1 files):
- metabolites-1463906-supplementary.pdf
